# Supplementary material for: Photocatalytic Performance of Sol-Gel Prepared TiO2 Thin Films Annealed at Various Temperatures
Source: Materials (Basel). 2023 Aug 7;16(15):5494. doi: 10.3390/ma16155494 (PMC10419699; doi:10.3390/ma16155494)
Supplement: Supplementary file 1 [file materials-16-05494-s001.zip]

Archive with 1 entries (1 files):
- materials-2508974-supplementary.pdf
